# Supplementary material for: Molecular Genetic Analysis of Ukrainian Families with Congenital Cataracts
Source: Children (Basel). 2022 Dec 26;10(1):51. doi: 10.3390/children10010051 (PMC9856374; doi:10.3390/children10010051)
Supplement: Supplementary file 1 [file children-10-00051-s001.zip]

Archive with 1 entries (1 files):
- children-2094984-supplementary.pdf
